# Supplementary material for: Theories and Molecular Basis of Vascular Aging: A Review of the Literature from VascAgeNet Group on Pathophysiological Mechanisms of Vascular Aging
Source: Int J Mol Sci. 2022 Aug 4;23(15):8672. doi: 10.3390/ijms23158672 (PMC9368987; doi:10.3390/ijms23158672)
Supplement: Supplementary file 1 [file ijms-23-08672-s001.zip]

Archive with 1 entries (1 files):
- ijms-1810517-supplementary.pdf
